# Supplementary material for: Diagnostic value of potassium level in a spot urine sample as an index of 24-hour urinary potassium excretion in unselected patients hospitalized in a hypertension unit
Source: PLoS One. 2017 Jun 29;12(6):e0180117. doi: 10.1371/journal.pone.0180117 (PMC5491125; doi:10.1371/journal.pone.0180117)
Supplement: S1 Dataset — Database with raw data (as an Excel spreadsheet). (XLSX) [file pone.0180117.s001.xlsx]

## Sheet: Arkusz1
spot creatinine mg/dL	spot potassium mmol/L	spot K/Cr (mmol/g)	urine volume L	24hr creatinine mg/dL	24hr creatinine g/d	24hr potassium mmol/L	24hr potassium mmol/d	24hr K/Cr (mmol/g)
56	17	30.3571	2.22	65	1.45	25	55	37.931
83	45	54.2169	1.05	77	0.81	42	44	54.321
90	30	33.3333	0.99	91	0.9	33	32	35.5556
65	24	36.9231	2.24	58	1.3	46	102	78.4615
80	25	31.25	1.96	57	1.12	26	50	44.6429
127	42	33.0709	1.72	82	1.41	46	80	56.7376
149	50	33.557	0.26	144	0.38	49	13	34.2105
152	56	36.8421	1.78	69	1.22	51	90	73.7705
59	92	155.932	1.87	43	0.8	54	102	127.5
99	22	22.2222	3.5	67	2.35	19	65	27.6596
29	35	120.69	2.02	30	0.6	35	71	118.333
292	64	21.9178	1.62	145	2.35	42	69	29.3617
224	51	22.7679	1.63	87	1.42	24	39	27.4648
232	42	18.1034	1.07	160	1.71	54	58	33.9181
50	52	104	0.87	54	0.47	17	14	29.7872
183	76	41.5301	1.62	170	2.76	58	94	34.058
129	44	34.1085	0.88	127	1.12	45	40	35.7143
83	35	42.1687	0.56	81	0.45	44	25	55.5556
74	49	66.2162	1.73	46	0.8	23	41	51.25
154	44	28.5714	0.57	104	0.59	34	19	32.2034
81	23	28.3951	1.98	75	1.48	24	47	31.7568
209	70	33.4928	1.87	82	1.53	28	53	34.6405
49	12	24.4898	2.37	50	1.19	28	66	55.4622
73	40	54.7945	1.92	74	1.43	42	81	56.6434
92	37	40.2174	1.11	146	1.62	61	68	41.9753
67	39	58.209	2.06	66	1.35	40	82	60.7407
35	14	40	2.09	27	0.57	11	24	42.1053
225	50	22.2222	1.76	102	1.79	23	40	22.3464
19	6	31.5789	2.5	39	0.97	13	33	34.0206
143	48	33.5664	0.63	178	1.12	40	25	22.3214
194	41	21.134	0.7	141	0.99	35	25	25.2525
57	34	59.6491	2.21	50	1.1	30	67	60.9091
103	43	41.7476	1.59	48	0.76	35	56	73.6842
95	32	33.6842	1.87	98	1.83	34	64	34.9727
78	16	20.5128	1.6	79	1.26	16	26	20.6349
91	28	30.7692	1.32	105	1.39	27	35	25.1799
170	40	23.5294	1.53	63	0.97	46	70	72.1649
56	35	62.5	1.45	57	0.83	37	54	65.0602
159	49	30.8176	1.36	94	1.28	44	60	46.875
41	30	73.1707	4.52	31	1.39	27	120	86.3309
231	73	31.6017	0.78	148	1.16	68	53	45.6897
39	29	74.359	4.61	46	2.12	36	166	78.3019
74	41	55.4054	1.9	77	1.47	42	79	53.7415
97	28	28.866	0.44	153	0.67	46	20	29.8507
42	12	28.5714	1.75	65	1.14	20	35	30.7018
60	43	71.6667	1.7	51	0.88	42	71	80.6818
59	39	66.1017	2.16	44	0.96	29	62	64.5833
113	42	37.1681	1.24	75	0.93	69	85	91.3978
94	49	52.1277	1.13	90	1.02	56	63	61.7647
102	20	19.6078	2.2	33	0.73	12	27	36.9863
118	54	45.7627	0.49	126	0.62	50	24	38.7097
75	28	37.3333	1.15	76	0.87	28	32	36.7816
41	37	90.2439	1.2	40	0.48	36	44	91.6667
17	12	70.5882	1.58	85	1.35	41	64	47.4074
210	58	27.619	0.39	147	0.57	51	20	35.0877
99	30	30.303	2.04	93	1.9	30	62	32.6316
69	21	30.4348	3.16	38	1.2	17	54	45
181	42	23.2044	1.64	86	1.41	26	43	30.4965
70	31	44.2857	0.75	96	0.72	37	28	38.8889
56	25	44.6429	1.49	58	0.86	25	37	43.0233
149	34	22.8188	2.18	56	1.22	30	66	54.0984
72	21	29.1667	1.39	69	0.96	20	28	29.1667
269	95	35.316	0.83	147	1.22	63	52	42.623
130	27	20.7692	3.4	34	1.16	18	61	52.5862
180.1	32.6	18.1011	3.69	52.3	1.9	17.61	64.98	34.2
53	19	35.8491	1.46	52	0.76	19	28	36.8421
51	26	50.9804	0.99	30	0.29	17	17	58.6207
188	34	18.0851	1.22	93	1.13	36	43	38.0531
162	33	20.3704	1.23	89	1.09	33	40	36.6972
177	35	19.774	1.2	85	1.01	25	30	29.703
31	28	90.3226	2.62	43	1.12	27	71	63.3929
85	56	65.8824	1.9	54	1.03	33	62	60.1942
120	55	45.8333	0.77	117	0.9	53	41	45.5556
209	44	21.0526	1.8	84	1.52	25	46	30.2632
156	67	42.9487	1.17	117	1.37	53	62	45.2555
40	33	82.5	1.83	38	0.7	32	59	84.2857
72	18	25	1.34	92	1.24	36	49	39.5161
75	19	25.3333	0.75	76	0.57	20	15	26.3158
33	17	51.5152	1.12	80	0.9	28	31	34.4444
129	19	14.7287	2.9	90	2.61	29	84	32.1839
126	18	14.2857	0.89	84	0.75	45	40	53.3333
306	34	11.1111	1.27	126	1.6	36	46	28.75
123	69	56.0976	1.3	117	1.52	54	70	46.0526
110	26	23.6364	2.22	42	0.94	13	28	29.7872
195	55	28.2051	1.12	85	0.95	40	45	47.3684
146	59	40.411	1.08	146	1.58	56	61	38.6076
185	69	37.2973	1.63	47	0.77	21	33	42.8571
214	73	34.1121	0.94	112	1.05	50	47	44.7619
52	14	26.9231	4.14	39	1.6	12	51	31.875
230	46	20	1.47	60	0.89	15	22	24.7191
87	21	24.1379	2	70	1.39	35	71	51.0791
34	26	76.4706	1.75	48	0.84	23	41	48.8095
289	72	24.9135	1.03	107	1.1	27	27	24.5455
259	45	17.3745	1.84	78	1.44	11	21	14.5833
41	19	46.3415	0.59	67	0.4	29	17	42.5
62	20	32.2581	2.23	50	1.13	21	47	41.5929
120	50	41.6667	1.74	27	0.47	28	49	104.255
36	11	30.5556	2.08	42	0.88	18	37	42.0455
115	32	27.8261	1.96	63	1.24	18	36	29.0323
39	23	58.9744	1.76	68	1.2	30	53	44.1667
296	76	25.6757	1.96	83	1.63	27	52	31.9018
61	17	27.8689	3.18	48	1.54	15	49	31.8182
34	8	23.5294	2.93	43	1.25	14	42	33.6
101	32	31.6832	1.72	86	1.48	41	70	47.2973
76	32	42.1053	1.62	65	1.05	30	48	45.7143
354	78	22.0339	1.71	110	1.88	27	46	24.4681
114	44	38.5965	1.75	73	1.29	30	53	41.0853
58	40	68.9655	1.3	59	0.76	40	52	68.4211
82	25	30.4878	1.35	83	1.12	24	33	29.4643
42	36	85.7143	1.84	50	0.91	33	61	67.033
128	41	32.0312	1.96	74	1.45	32	63	43.4483
116	39	33.6207	1.22	114	1.4	41	50	35.7143
67	33	49.2537	1.4	55	0.76	25	35	46.0526
	38		1.86	61	1.13	41	76	67.2566
126	68	53.9683	0.74	160	1.19	54	40	33.6134
171	51	29.8246	1.1	126	1.39	59	65	46.7626
39	24	61.5385	2.59	38	0.98	24	61	62.2449
102	58	56.8627	1.19	102	1.22	60	72	59.0164
112	31	27.6786	1.81	69	1.25	23	42	33.6
79	28	35.443	1.88	80	1.51	21	39	25.8278
95	37	38.9474	1.23	107	1.32	47	58	43.9394
169	49	28.9941	1.37	78	1.07	25	35	32.7103
43	23	53.4884	1	167	1.67	66	66	39.521
117	52	44.4444	1.92	50	0.96	28	53	55.2083
28	14	50	2.35	28	0.67	8	18	26.8657
127	34	26.7717	1.92	107	2.05	63	122	59.5122
105	21	20	2.09	55	1.14	26	55	48.2456
244	60	24.5902	1.31	95	1.24	31	40	32.2581
	21		0.8	253	2.03	50	40	19.7044
55	30	54.5455	0.42	124	0.52	44	18	34.6154
87	17	19.5402	1.89	65	1.22	33	63	51.6393
249	40	16.0643	1.88	59	1.11	19	36	32.4324
201	82	40.796	2.29	46	1.05	29	66	62.8571
72	27	37.5	0.92	99	0.91	32	30	32.967
205	53	25.8537	1.2	105	1.26	41	50	39.6825
54	19	35.1852	2.79	61	1.69	27	74	43.787
307	53	17.2638	1.86	99	1.84	21	40	21.7391
53	21	39.6226	2.22	53	1.18	22	48	40.678
143	46	32.1678	2	81	1.62	48	96	59.2593
109	41	37.6147	1.16	31	0.36	19	23	63.8889
276	75	27.1739	1.9	95	1.81	24	46	25.4144
123	33	26.8293	1.98	131	2.59	51	100	38.61
89	36	40.4494	2.15	58	1.24	45	97	78.2258
197	56	28.4264	1.31	89	1.17	18	24	20.5128
216	44	20.3704	1.56	56	0.88	17	27	30.6818
114	19	16.6667	1.8			5	8
79	37	46.8354	1.08	59	0.63	38	41	65.0794
157	34	21.6561	1.78	64	1.15	22	39	33.913
162	54	33.3333	0.24	225	0.54	71	17	31.4815
157	47	29.9363	2.22	77	1.72	37	81	47.093
210	67	31.9048	1.98	62	1.22	29	57	46.7213
210	67	31.9048	2.71	104	2.83	37	100	35.3357
108	38	35.1852	0.86	111	0.96	51	43	44.7917
109	51	46.789	1.82	73	1.33	39	71	53.3835
159	40	25.1572	1.5	70	1.06	37	55	51.8868
49	48	97.9592	2.25	55	1.25	47	105	84
95	33	34.7368	1.54	81	1.25	26	40	32
113	65	57.5221	2.06	90	1.85	59	122	65.9459
88	16	18.1818	2.9	72	2.07	28	81	39.1304
110	38	34.5455	0.42	151	0.63	82	34	53.9683
202	38	18.8119	2.2	119	2.61	46	101	38.6973
50	13	26	1.98	56	1.1	29	57	51.8182
205	44	21.4634	0.53	204	1.08	44	23	21.2963
61	30	49.1803	2.1	65	1.37	31	64	46.7153
124	27	21.7742	2.94	75	2.21	29	84	38.009
197	71	36.0406	1.16	112	1.3	47	54	41.5385
84	23	27.381	1.09	85	0.92	29	31	33.6957
157	72	45.8599	0.78	71	0.55	30	23	41.8182
133	43	32.3308	1.34	67	0.9	39	52	57.7778
140	48	34.2857	1.98	66	1.3	24	48	36.9231
59	21	35.5932	1.79	54	0.96	32	57	59.375
158	38	24.0506	1.6	102	1.63	31	50	30.6748
53	27	50.9434	1.27	65	0.83	55	70	84.3373
165	30	18.1818	1.6	63	1.01	20	31	30.6931
133	37	27.8195	1.22	70	0.86	28	34	39.5349
189	59	31.2169	2.1	39	0.83	36	75	90.3614
156	56	35.8974	0.94	68	0.64	53	50	78.125
73	22	30.137	1.85	61	1.12	32	60	53.5714
75	53	70.6667	1.24	78	0.97	53	66	68.0412
149	44	29.5302	1.9	124	2.35	44	84	35.7447
222	62	27.9279	1.58	122	1.92	39	61	31.7708
134	42	31.3433	2.03	46	0.93	22	45	48.3871
68	35	51.4706	2	37	0.74	52	104	140.541
188	54	28.7234	0.99	92	0.91	40	40	43.956
58	44	75.8621	2.16	32	0.69	39	85	123.188
134	47	35.0746	1.48	131	1.94	58	86	44.3299
103	23	22.3301	1.4	57	0.8	21	30	37.5
49	22	44.898	2.1	47	0.99	40	83	83.8384
90	40	44.4444	2.2	87	1.9	43	94	49.4737
59	12	20.339	1.44	43	0.62	19	27	43.5484
122	79	64.7541	1.02	52	0.53	24	25	47.1698
52	27	51.9231	1.72	64	1.1	38	66	60
225	131	58.2222	1.96	44	0.87	29	56	64.3678
82	13	15.8537	0.89	120	1.07	48	43	40.1869
80	28	35	1.46	84	1.22	28	41	33.6066
98	31	31.6327	1.22	99	1.21	30	37	30.5785
128	22	17.1875	1.01	146	1.47	32	32	21.7687
206	99	48.0583	0.72	87	0.62	40	29	46.7742
55	21	38.1818	2.16	42	0.91	27	58	63.7363
210	39	18.5714	1.94	95	1.84	21	41	22.2826
56	20	35.7143	2.27	34	0.77	19	42	54.5455
74	47	63.5135	2.45	40	0.97	23	56	57.732
58	32	55.1724	2.54	65	1.66	29	73	43.9759
68	24	35.2941	1.65	45	0.75	24	39	52
185	54	29.1892	1.4	156	2.18	75	106	48.6239
35	19	54.2857	2.08	30	0.63	18	38	60.3175
50	43	86	1.65	61	1	39	65	65
128	25	19.5312	1.38	71	0.98	23	32	32.6531
107	40	37.3832	1.09	105	1.15	42	46	40
84	28	33.3333	1.42	95	1.35	30	42	31.1111
50	24	48	1.74	46	0.8	30	51	63.75
75	23	30.6667	2.9	51	1.48	24	70	47.2973
10	12	120	3	10	0.3	12	37	123.333
42	25	59.5238	2.26	50	1.14	34	77	67.5439
66	31	46.9697	2.18	71	1.55	30	66	42.5806
345	143	41.4493	2.59	71	1.83	45	117	63.9344
52	66	126.923	1.98	53	1.04	62	123	118.269
74	32	43.2432	1.89	29	0.56	22	42	75
74	34	45.9459	2.4	39	0.93	21	50	53.7634
297	55	18.5185	1.71	56	0.96	25	43	44.7917
54	24	44.4444	1.44	67	0.97	29	42	43.299
147	44	29.932	0.34	153	0.52	47	16	30.7692
128	54	42.1875	1.27	162	2.06	46	59	28.6408
72	32	44.4444	0.67	76	0.51	30	20	39.2157
108	90	83.3333	2.18	72	1.57	44	96	61.1465
77	51	66.2338	1.19	62	0.74	41	49	66.2162
316	68	21.519	1.07	181	1.94	45	48	24.7423
56	24	42.8571	1.67	55	0.91	23	39	42.8571
60	28	46.6667	1.56	44	0.69	26	40	57.971
117	32	27.3504	0.78	84	0.65	33	26	40
42	29	69.0476	2.9	43	1.06	28	70	66.0377
33	25	75.7576	1.61	82	1.32	47	76	57.5758
61	28	45.9016	0.89	61	0.54	28	25	46.2963
77.6	72.91	93.9562	1.13	56	0.6	49.26	55.66	92.7667
50	31	62	1.81	35	0.62	34	62	100
320	103	32.1875	0.71	68	0.48	15	11	22.9167
51	29	56.8627	1.54	38	0.58	35	53	91.3793
216	64	29.6296	1.16	184	2.14	65	75	35.0467
35	24	68.5714	2.37	25	0.59	28	66	111.864
61	28	45.9016	1.58	40	0.64	15	24	37.5
126	33	26.1905	1.92	138	2.66	44	84	31.5789
62	19	30.6452	2.13	34	0.73	20	43	58.9041
275	53	19.2727	1.68	128	2.15	21	35	16.2791
110	29	26.3636	2.13	64	1.36	22	48	35.2941
280	69	24.6429	1.66	70	1.16	39	65	56.0345
42	31	73.8095	2.7	45	0.93	32	66	70.9677
134	19	14.1791	2	62	1.24	17	33	26.6129
66	36	54.5455	2.34	40	0.94	22	52	55.3191
38	13	34.2105	3.18	34	1.09	10	33	30.2752
52	30	57.6923	1.53	110	1.68	29	44	26.1905
138	47	34.058	2.16	111	2.4	42	92	38.3333
205	83	40.4878	1.98	79	1.56	34	68	43.5897
56	41	73.2143	2	56	1.11	39	79	71.1712
136	32	23.5294	1.74	64	1.11	28	48	43.2432
85.8	48.58	56.62	2.1	43.8	0.9	48.23	101.28	112.533
236	101	42.7966	2.35	100	2.35	39	92	39.1489
57	33	57.8947	2.2	63	1.38	37	82	59.4203
228	57	25	0.8	224	1.79	56	45	25.1397
78	36	46.1538	2.02	56	1.14	24	48	42.1053
90	55	61.1111	3.18	42	1.34	29	92	68.6567
47	30	63.8298	1.74	48	0.83	30	53	63.8554
299	66	22.0736	0.93	204	1.9	41	38	20
181	62	34.2541	0.76	132	1	53	40	40
43.56	17.8	40.8632	1.94	56.2	1.1	36.02	69.88	63.5273
106	21	19.8113	1.74	69	1.2	28	49	40.8333
134	65	48.5075	1.34	87	1.17	70	94	80.3419
46	41	89.1304	1.83	44	0.81	40	73	90.1235
100	67	67	2.17	50	1.08	38	81	75
219	69	31.5068	1.16	142	1.65	38	44	26.6667
273	39	14.2857	2.86	46	1.31	19	53	40.458
114	43	37.7193	0.8	183	1.46	67	54	36.9863
70	28	40	1.89	65	1.22	43	81	66.3934
241	113	46.888	1.47	86	1.26	49	72	57.1429
107	53	49.5327	0.57	107	0.61	53	30	49.1803
107	30	28.0374	1.44	79	1.14	28	40	35.0877
113	25	22.1239	1.25	97	1.22	32	40	32.7869
52	33	63.4615	1.87	33	0.62	24	44	70.9677
39	31	79.4872	2.48	60	1.49	40	99	66.443
63	17	26.9841	1.99	61	1.2	24	48	40
54	19	35.1852	1.48	57	0.85	19	27	31.7647
353	55	15.5807	1.08	231	2.49	54	58	23.2932
54	11	20.3704	2.22	58	1.28	22	50	39.0625
193	38	19.6891	2.16	76	1.63	32	70	42.9448
164	113	68.9024	1.06	184	1.95	124	131	67.1795
121	39	32.2314	1.83	72	1.32	20	37	28.0303
137	52	37.9562	1.5	123	1.84	38	57	30.9783
78	23	29.4872	1.71	47	0.8	33	57	71.25
67	20	29.8507	1.8	77	1.39	46	83	59.7122
91	21	23.0769	0.97	32	0.31	14	14	45.1613
182	45	24.7253	1.73	116	2	38	65	32.5
162	50	30.8642	0.97	109	1.06	35	34	32.0755
92	68	73.913	0.74	104	0.77	59	44	57.1429
92	43	46.7391	0.66	205	1.35	78	51	37.7778
137	42	30.6569	0.98	97	0.95	37	36	37.8947
67	30	44.7761	1.55	56	0.87	26	40	45.977
153	84	54.902	0.92	137	1.26	63	58	46.0317
58	38	65.5172	0.82	211	1.73	46	38	21.9653
153	48	31.3725	0.78	126	0.98	48	37	37.7551
169	50	29.5858	2.02	110	2.21	34	70	31.6742
102	45	44.1176	1.8	104	1.87	46	82	43.8503
133	50	37.594	1.74	60	1.05	33	58	55.2381
236	111	47.0339	1.34	86	1.15	63	84	73.0435
281	72	25.6228	2.5	55	1.37	30	75	54.7445
103	27	26.2136	1.66	58	0.96	35	57	59.375
178	58	32.5843	0.68	182	1.24	58	39	31.4516
208	39	18.75	0.56	116	0.65	27	15	23.0769
128	29	22.6562	1.31	83	1.09	19	25	22.9358
190	40	21.0526	1.8	59	1.06	20	36	33.9623
166	93	56.0241	0.31	49	0.15	25	8	53.3333
200	74	37	1.43	77	1.1	35	50	45.4545
22	11	50	1.1	58	0.64	38	42	65.625
180	56	31.1111	0.8	209	1.68	56	45	26.7857
160	72	45	2.06	69	1.42	52	106	74.6479
36	11	30.5556	1.9	70	1.33	29	55	41.3534
107	38	35.514	1.47	109	1.6	38	56	35
101	42	41.5842	0.66	102	0.67	40	27	40.2985
65	20	30.7692	2.52	68	1.7	34	85	50
180	28	15.5556	1.97	63	1.25	15	30	24
96	31	32.2917	1.85	45	0.84	26	48	57.1429
65	30	46.1538	1.66	64	1.06	29	49	46.2264
113	34	30.0885	1.5	111	1.66	33	50	30.1205
76	18	23.6842	2.65	53	1.4	19	49	35
92	24	26.087	2.21	54	1.18	24	54	45.7627
166	38	22.8916	2.08	63	1.32	28	58	43.9394
125.8	26.78	21.2878	1.63	98.3	1.6	22.33	36.4	22.75
213	45	21.1268	1.07	91	0.97	20	21	21.6495
122	31	25.4098	3.71	70	2.59	20	73	28.1853
39	18	46.1538	1.59	63	1	30	48	48
168	42	25	1.39	148	2.06	40	56	27.1845
93	35	37.6344	1.41	62	0.87	27	38	43.6782
78	16	20.5128	2.59	63	1.64	24	61	37.1951
90	38	42.2222	2.07	73	1.51	36	75	49.6689
317	108	34.0694	0.64	190	1.22	66	42	34.4262
230	44	19.1304	2.34	82	1.91	46	108	56.5445
88	30	34.0909	1.9	85	1.62	30	57	35.1852
43	59	137.209	2.66	40	1.06	38	101	95.283
99	35	35.3535	1.3	60	0.79	20	26	32.9114
88	29	32.9545	1.85	104	1.92	32	60	31.25
51	27	52.9412	1.74	50	0.87	26	45	51.7241
119	47	39.4958	1.78	118	2.09	32	58	27.7512
183	53	28.9617	3.6	53	1.91	27	96	50.2618
255	39	15.2941	1.04	116	1.21	26	27	22.314
69	51	73.913	2.42	102	2.47	55	134	54.251
164	43	26.2195	1.187	123	1.46	40	47	32.1918
74	45	60.8108	1.46	66	0.96	33	49	51.0417
123	72	58.5366	1.57	95	1.48	46	72	48.6486
201	46	22.8856	2.05	62	1.27	18	36	28.3465
104	51	49.0385	1.55	90	1.39	37	57	41.0072
119	53	44.5378	1.39	124	1.73	54	75	43.3526
75	13	17.3333	2.1	57	1.21	20	42	34.7107
125	47	37.6	2.27	74	1.67	45	102	61.0778
116	15	12.931	2.44	85	2.08	27	65	31.25
224	45	20.0893	1.4	153	2.14	25	35	16.3551
	31		2.92	66	1.94	32	94	48.4536
38	29	76.3158	1.43	40	0.57	30	43	75.4386
87	34	39.0805	1.1	147	1.62	49	54	33.3333
58	27	46.5517	1.21	141	1.7	44	54	31.7647
47	20	42.5532	1.6	51	0.82	26	42	51.2195
271	47	17.3432	1.57	126	1.98	37	58	29.2929
216	62	28.7037	2.13	72	1.54	30	65	42.2078
393	47	11.9593	1.74	117	2.04	15	26	12.7451
53	18	33.9623	1.04	139	1.45	54	56	38.6207
112	50	44.6429	2.76	55	1.52	25	70	46.0526
109	42	38.5321	0.83	106	0.88	41	34	38.6364
20	9	45	1.53	53	0.81	20	31	38.2716
66	31	46.9697	1.44	64	0.92	27	38	41.3043
106	48	45.283	1.57	111	1.74	48	75	43.1034
33	10	30.303	0.57	182	1.04	41	24	23.0769
199	78	39.196	1.53	65	1	37	56	56
86	34	39.5349	0.8	103	0.82	43	34	41.4634
181	74	40.884	0.8	188	1.51	70	56	37.0861
283	64	22.6148	1.6	132	2.11	44	70	33.1754
181	48	26.5193	1.78	33	0.59	23	42	71.1864
95	56	58.9474	1.5	47	0.7	15	23	32.8571
160	26	16.25	0.84	78	0.65	31	26	40
170	46	27.0588	1.58	164	2.58	46	73	28.2946
160	48	30	2.18	43	0.94	21	45	47.8723
	28		4.67	44	2.07	14	67	32.3671
176	77	43.75	1.25	150	1.87	51	64	34.2246
235	68	28.9362	1.57	63	0.99	27	42	42.4242
60	46	76.6667	1.52	60	0.91	46	70	76.9231
227	68	29.9559	1.2	101	1.21	34	40	33.0579
